# Supplementary material for: Transcriptomic analysis of tigecycline-induced colistin collateral sensitivity in carbapenem-resistant Enterobacter cloacae complex
Source: mSphere. 2026 Mar 11;11(3):e00903-25. doi: 10.1128/msphere.00903-25 (PMC13037404; doi:10.1128/msphere.00903-25)
Supplement: Table S3 — Differential genes in quorum sensing systems. [file msphere.00903-25-s0002.xlsx]

## Sheet: Differential genes in quorum se
Differential genes in quorum sensing systems
gene id	gene name	gene description	significant	regulate	log2fc	fc
LCD42_RS20280	crp	cAMP-activated global transcriptional regulator CRP	yes	up	1.76539	3.39965
LCD42_RS13165	fadD	long-chain-fatty-acid--CoA ligase FadD	yes	down	-1.55864	0.339471
LCD42_RS05615	LCD42_RS05615	ABC transporter permease	yes	down	-3.1663	0.11139
LCD42_RS05610	LCD42_RS05610	ABC transporter ATP-binding protein	yes	down	-1.36908	0.387137
LCD42_RS01915	hfq	RNA chaperone Hfq	yes	up	2.42353	5.36482
LCD42_RS11090	ddpC	D%2CD-dipeptide ABC transporter permease	yes	down	-2.43149	0.185374
LCD42_RS11095	LCD42_RS11095	ABC transporter ATP-binding protein	yes	down	-2.34517	0.196804
LCD42_RS13630	flhC	flagellar transcriptional regulator FlhC	yes	down	-1.86757	0.274035
LCD42_RS04190	LCD42_RS04190	ABC transporter substrate-binding protein	yes	down	-2.4588	0.181898
LCD42_RS18930	lsrC	autoinducer 2 ABC transporter permease LsrC	yes	down	-4.24192	0.0528513
LCD42_RS18935	lsrA	autoinducer 2 ABC transporter ATP-binding protein LsrA	yes	down	-5.09161	0.0293273
LCD42_RS04195	LCD42_RS04195	ABC transporter permease	yes	down	-1.61869	0.325632
LCD42_RS12575	oppF	murein tripeptide/oligopeptide ABC transporter ATP-binding protein OppF	yes	down	-2.07549	0.237255
LCD42_RS05620	LCD42_RS05620	ABC transporter permease	yes	down	-2.67108	0.157009
LCD42_RS12200	LCD42_RS12200	anthranilate synthase component 1	yes	down	-2.00611	0.248943
LCD42_RS09665	LCD42_RS09665	PhzF family phenazine biosynthesis protein	yes	down	-1.10915	0.463567
LCD42_RS11080	LCD42_RS11080	ABC transporter substrate-binding protein	yes	down	-3.22456	0.106982
LCD42_RS11085	LCD42_RS11085	ABC transporter permease	yes	down	-1.92094	0.264083
LCD42_RS00935	secE	preprotein translocase subunit SecE	yes	up	1.81977	3.53024
LCD42_RS16445	qseE	two component system sensor histidine kinase QseE/GlrK	yes	down	-1.52989	0.346304
LCD42_RS11100	LCD42_RS11100	ABC transporter ATP-binding protein	yes	down	-2.13022	0.228424
LCD42_RS12085	LCD42_RS12085	crotonase/enoyl-CoA hydratase family protein	yes	down	-1.16633	0.445552
LCD42_RS12080	pdeR	cyclic di-GMP phosphodiesterase	yes	down	-1.80467	0.286246
LCD42_RS10345	LCD42_RS10345	efflux transporter outer membrane subunit	yes	down	-2.79548	0.144038
LCD42_RS11430	LCD42_RS11430	ABC transporter ATP-binding protein	yes	down	-2.67521	0.15656
LCD42_RS11435	ydcS	putative ABC transporter substrate-binding protein YdcS	yes	down	-4.61753	0.0407367
LCD42_RS18920	lsrB	autoinducer 2 ABC transporter substrate-binding protein LsrB	yes	down	-2.64619	0.159741
LCD42_RS18925	lsrD	autoinducer 2 ABC transporter permease LsrD	yes	down	-3.76743	0.0734331
LCD42_RS13715	LCD42_RS13715	branched-chain amino acid ABC transporter substrate-binding protein	yes	down	-2.96872	0.12774
LCD42_RS13920	rcsA	transcriptional regulator RcsA	yes	up	3.49749	11.294
LCD42_RS04185	LCD42_RS04185	ABC transporter ATP-binding protein	yes	down	-2.12817	0.228748
LCD42_RS10395	LCD42_RS10395	Ig-like domain-containing protein	yes	down	-1.3067	0.404245
LCD42_RS04180	LCD42_RS04180	ABC transporter ATP-binding protein	yes	down	-1.73504	0.300402
LCD42_RS12590	oppB	oligopeptide ABC transporter permease OppB	yes	down	-1.82172	0.282884
LCD42_RS12595	oppA	oligopeptide ABC transporter substrate-binding protein OppA	yes	down	-1.00523	0.49819
LCD42_RS10300	LCD42_RS10300	DMT family transporter	yes	down	-2.13005	0.22845
LCD42_RS11375	LCD42_RS11375	DMT family transporter	yes	down	-1.06962	0.476444
LCD42_RS07700	LCD42_RS07700	ABC transporter substrate-binding protein	yes	down	-1.1031	0.465515
LCD42_RS12130	ribA	GTP cyclohydrolase II	yes	up	2.18166	4.53676
LCD42_RS19950	secY	preprotein translocase subunit SecY	yes	up	1.82227	3.53637
LCD42_RS13720	LCD42_RS13720	branched-chain amino acid ABC transporter permease	yes	down	-2.53257	0.172831
LCD42_RS13725	livM	high-affinity branched-chain amino acid ABC transporter permease LivM	yes	down	-2.86051	0.13769
LCD42_RS01285	livK	high-affinity branched-chain amino acid ABC transporter substrate-binding protein LivK	yes	down	-2.32467	0.199621
LCD42_RS04730	yajC	preprotein translocase subunit YajC	yes	up	2.04594	4.12941
LCD42_RS05605	LCD42_RS05605	ABC transporter ATP-binding protein	yes	down	-1.23145	0.425891
LCD42_RS04200	LCD42_RS04200	ABC transporter permease	yes	down	-2.22207	0.214334
LCD42_RS11425	LCD42_RS11425	ABC transporter permease	yes	down	-3.38685	0.0955995
LCD42_RS11420	LCD42_RS11420	ABC transporter permease	yes	down	-3.19707	0.10904
LCD42_RS18915	lsrF	3-hydroxy-5-phosphonooxypentane-2%2C4-dione thiolase	yes	down	-1.51826	0.349106
LCD42_RS18910	lsrG	(4S)-4-hydroxy-5-phosphonooxypentane-2%2C3-dione isomerase	yes	down	-2.68878	0.155094
LCD42_RS04770	ribD	bifunctional diaminohydroxyphosphoribosylaminopyrimidine deaminase/5-amino-6-(5-phosphoribosylamino)uracil reductase RibD	yes	up	2.17404	4.51286
LCD42_RS12580	LCD42_RS12580	ABC transporter ATP-binding protein	yes	down	-2.13065	0.228355
LCD42_RS12585	oppC	oligopeptide ABC transporter permease OppC	yes	down	-1.88771	0.270235
LCD42_RS01275	livJ	branched chain amino acid ABC transporter substrate-binding protein LivJ	yes	down	-1.50947	0.35124
LCD42_RS13785	sdiA	transcriptional regulator SdiA	yes	up	1.18378	2.27172
LCD42_RS17040	luxS	S-ribosylhomocysteine lyase	yes	up	1.96149	3.89465
LCD42_RS16845	LCD42_RS16845	BapA/Bap/LapF family large adhesin	yes	down	-2.13288	0.228003
LCD42_RS16680	aroF	3-deoxy-7-phosphoheptulonate synthase AroF	yes	down	-1.69113	0.309685
LCD42_RS14130	LCD42_RS14130	class I adenylate-forming enzyme family protein	yes	down	-1.63575	0.321803
LCD42_RS18945	lsrK	autoinducer-2 kinase	yes	down	-3.51567	0.0874334
LCD42_RS18940	lsrR	transcriptional regulator LsrR	yes	down	-3.91784	0.0661628
LCD42_RS13730	LCD42_RS13730	ATP-binding cassette domain-containing protein	yes	down	-2.55569	0.170083
LCD42_RS13735	LCD42_RS13735	ABC transporter ATP-binding protein	yes	down	-2.15313	0.224824
LCD42_RS01295	livM	branched chain amino acid ABC transporter permease LivM	yes	down	-3.2921	0.102089
LCD42_RS01290	livH	high-affinity branched-chain amino acid ABC transporter permease LivH	yes	down	-2.54564	0.171272
LCD42_RS19295	secG	preprotein translocase subunit SecG	yes	up	2.10868	4.31295
